# Supplementary material for: Population genetic structure and geographical variation in Neotricula aperta (Gastropoda: Pomatiopsidae), the snail intermediate host of Schistosoma mekongi (Digenea: Schistosomatidae)
Source: PLoS Negl Trop Dis. 2019 Jan 28;13(1):e0007061. doi: 10.1371/journal.pntd.0007061 (PMC6366693; doi:10.1371/journal.pntd.0007061)
Supplement: S1 Table — Exponential distributions are described as mean, offset. (CSV) [file pntd.0007061.s001.csv]

Model/Prior/Run-Setting	Distribution	Values
Clock Model	Uncorrelated Relaxed	Continuous Quantile Parameterisation
Clock Rate Prior	Exponential	NA
mean Branch Rate	Exponential	0.0060;0.0000
Tree Model Prior (Population Growth Rate)	Coalescent with Laplace Prior	Mean 0.0; scale 5.7565
Tree Model Prior (Population Size)	Coalescent with Jeffry's Prior	1.6 (limit 0.0)
Tree Model Prior (Root Height)	Normal	13.0±5.0 (limit 1.0 to 1000000.0 (Ma))
Substitution Model (kappa)	LogNormal	1.0±1.25 (offset 0.0)
Substitution Model (alpha)	Exponential	0.5;0.0
Substitution Model (pInv)	Uniform	0.0 to 1.0
Substitution Model (frequencies)	Uniform	0.0 to 1.0
TMRCA Prior Clade: CLM	Normal	6.539±3.246; initial mean (Uniform Prior: limit 0.2 to 1000000.0 Ma)
TMRCA Prior Clade: NSP	Normal	5.695±4.674; initial mean (Uniform Prior: limit 0.2 to 1000000.0 Ma)
TMRCA Prior Clade: CER	used Tree Root Height Prior
MCMC Chain Length	NA	600 000 000
N Logged Parameters	NA	10000
