# Supplementary material for: Population genetic structure and geographical variation in Neotricula aperta (Gastropoda: Pomatiopsidae), the snail intermediate host of Schistosoma mekongi (Digenea: Schistosomatidae)
Source: PLoS Negl Trop Dis. 2019 Jan 28;13(1):e0007061. doi: 10.1371/journal.pntd.0007061 (PMC6366693; doi:10.1371/journal.pntd.0007061)
Supplement: S2 Table — The estimates are mean ± SE (Standard Error of the mean). ESS, Effective Sample Size (i.e., size corrected for auto-correlation); HDI, the 95% highest posterior probability density. The meanRate is the average rate for the branches on the tree weighted by branch length and expressed in substitutions/site/Ma. (CSV) [file pntd.0007061.s002.csv]

Run	MAL	TMRCA(CER)	HDI(CER)	TMRCA(CLM)	HDI(CLM)	TMRCA(NSP)	HDI(NSP)	meanRate
1	-6913.7949 ± 0.4295 (ESS 1759)	13.2556 ± 0.0225 (ESS 2099)	[11.6013-15.3758]	15.0321 ± 0.0228 (ESS 2020)	[13.215-17.1362]	15.2193 ± 0.0249 (ESS 2071)	[13.2724-17.5286]	0.0085019 ± 0.000040099 (ESS 797)
2	-6913.4295 ± 0.3779 (ESS 2308)	13.2894 ± 0.0255 (ESS 1684)	[11.5084-15.246]	15.0862 ± 0.0243 (ESS 1784)	[13.0989-17.094]	15.2690 ± 0.0256 (ESS 1867)	[13.1297-17.4205]	0.0084053 ± 0.000036460 (ESS 923)
3	-6914.2505 ± 0.4342 (ESS 1758)	13.2366 ± 0.0224 (ESS 2228)	[11.4941-15.2727]	15.0170 ± 0.0243 (ESS 1791)	[13.1245-17.0141]	15.2083 ± 0.0269 (ESS 1718)	[13.1467-17.3915]	0.0085389 ± 0.000038998 (ESS 884)
All combined	-6913.825 ± 0.2392 (ESS 5744)	13.2606 ± 0.0134 (ESS 6108)	[11.5334-15.3173]	15.0451 ± 0.0138 (ESS 5530)	[13.1191-17.0686]	15.2322 ± 0.0150 (ESS 5574)	[13.233-17.5148]	0.0084821 ± 0.000022350 (ESS 2577)
